# Supplementary material for: CimpleG: finding simple CpG methylation signatures
Source: Genome Biol. 2023 Jul 10;24:161. doi: 10.1186/s13059-023-03000-0 (PMC10332104; doi:10.1186/s13059-023-03000-0)
Supplement: Supplementary file 2 — Additional file 2: Supplementary Tables S1 to S7. This work includes 7 supplementary tables. Table S1 has information regarding CimpleG signatures for classification. Table S2 has information of data sets used for the somatic cells data set. Table S3 has information of data sets used for the leukocyte cells data set. Table S4 has information of data sets used for the purified 12 Leukocyte Data. Table S5 has information of data sets used for the mixture leukocyte dataset 1. Table S6 has information of data sets used for the mixture leukocyte dataset 2. Table S7 has information of data sets used for the mixture leukocyte dataset 3. [file 13059_2023_3000_MOESM2_ESM.xlsx]

## Sheet: Table S1
Table S1: CimpleG generated signatures for classification.
Data set	celltype	id	cpg_score	Relation_to_Island	UCSC_RefGene_Group	UCSC_RefGene_Name	gene_full_name	gene_function	URL	HPA
Somatic	Adipocytes	cg01537765	0.000738507	Island	Body	LIPE	Lipase E, Hormone Sensitive Type	In adipose tissue hydrolyzes stored triglycerides to free fatty acids	WEB: https://www.jstage.jst.go.jp/article/jat/18/3/18_6478/_pdf
Somatic	Endothelial_Cells	cg06421238	0.00141626	OpenSea	Body	WSCD1	WSC Domain Containing 1	predicted to enable sulfotransferase acitivity, integral component of membrane	WEB: https://www.ncbi.nlm.nih.gov/gene/23302#summary
Somatic	Epithelial_Cells	cg14621336	0.0115334	OpenSea
Somatic	Fibroblasts	cg23882131	0.0130062	S_Shore	5'UTR;5'UTR	MRGPRF;MRGPRF	MAS Related GPR Family Member F	predicted to enable G protein-coupled receptior activity or signaling pathway	DOI: 10.1016/j.gene.2014.02.049	fibroblast expression
Somatic	Glia	cg01125214	0.000562336	OpenSea	Body;Body	AGAP1;AGAP1	Arf-GAP With GTPase Domain, Ankyrin Repeat And PH Domain 1	membrane trafficking and cytoskeleton dynamics, regulator of the adaptor-related protein complex 3 on endosomes, trafficking of proteins	DOI: 10.1080/21541248.2017.1308850	Brain expression
Somatic	Hepatocytes	cg10095533	8.84e-05	S_Shore	Body	ZFPM1	Zinc Finger Protein, FOG Family Member 1	transcription regulator that plays an essential role in erythroid, megakaryocytic cell differentiation, essential cofactor act with GATA Tfs	DOI: 10.1371/journal.pone.0106011
Somatic	iPS_Cells	cg21548464	0.000284625	Island
Somatic	Leukocytes	cg10673833	0.000161042	OpenSea	TSS200	MYO1G	Myosin IG	plasma membrane-associated class I myosin required during immune repsonse for detection of rare APCs by regulating T cell migration	DOI: 10.1074/jbc.M109.086959	Blood cell expression
Somatic	Mesenchymal_SCs	cg10624122	0.00860799	S_Shore	TSS1500	TWIST1	Twist Family BHLH Transcription Factor 1	transcriptional regulator, inhibits myogenesis, repress cytokine gene expression, plays role in embryonic development,	DOI: 10.1016/s0092-8674(03)00002-3
Somatic	Neurons	cg16184737	0.000484485	OpenSea	Body	TTYH3	Tweety Family Member 3	encoded protein functions as a calcium activated large conductance chloride channel, may play a role in calcium signal transduction	DOI: 10.1113/expphysiol.2005.031773
Leukocytes	B_Cells	cg17995557	0.000168106	OpenSea	Body;Body	LHPP;LHPP	Phospholysine Phosphohistidine Inorganic Pyrophosphate Phosphatase	Phosphatase that hydrolyzes imidodiphosphate, 3-phosphohistidine and 6-phospholysine. Has broad substrate specificity	DOI: 10.1093/jb/mvg078
Leukocytes	Cd4_T_Cells	cg05044173	0.00216676	OpenSea	TSS200	CD4	CD4 Molecule	membrane glycoprotein, essential role in immune response, interacts with TCR and MHC class II presented by APCs in T cells among others	DOI: 10.1073/pnas.92.14.6444
Leukocytes	Cd8_T_Cells	cg04329870	0.00483733	OpenSea	Body;3'UTR;Body	CD8B;CD8B;CD8B	CD8b Molecule	membrane glycoprotein, essential role in immune response, interacts with TCR and MHC class I presented by APCs in T cells, selection of CD8+ T cells in thymus	DOI: 10.1084/jem.194.10.1485
Leukocytes	Granulocytes	cg25739938	0.000553426	N_Shelf	Body	CPSF3	Cleavage And Polyadenylation Specific Factor 3	component of CPSF complex, key role in pre-mRNA 3’end formation, endonuclease activity	DOI: 10.7554/eLife.39865
Leukocytes	Monocytes	cg26872907	0.000233781	OpenSea	Body;Body;Body	PARK2;PARK2;PARK2	Parkin RBR E3 Ubiquitin Protein Ligase	functions within a multiprotein E3 ubiquitin ligase complex	DOI: 10.1038/77060
Leukocytes	Nk_Cells	cg13917614	0.00358097	OpenSea	Body	CNP	2’,3’-Cyclic Nucleotide 3’ Phosphodiesterase	may participate in RNA metabolism in the myelinating cell, CNP is the third most abundant protein in central nervous system myelin, involved in substantia nigra development	DOI: 10.1007/s00439-020-02144-4

## Sheet: Table S2
Table S2: Datasets used for the somatic cells data set. Legend: HUVEC-human umbilical vein endothelial cells; HAEpiC-human amniotic epithelial cells; fetal; UC-umbilical cord; NAF-non-malignant tissue associated fibroblasts; MS*-possibly Multiple Sclerosis
gse	gsm	Cell type	Dataset split	Covariate
GSE103253	GSM2759107	Endothelial Cells	train	HUVEC
GSE103253	GSM2759108	Endothelial Cells	train	HUVEC
GSE103253	GSM2759109	Endothelial Cells	train	HUVEC
GSE103253	GSM2759110	Endothelial Cells	train	HUVEC
GSE103253	GSM2759111	Endothelial Cells	train	HUVEC
GSE103253	GSM2759112	Endothelial Cells	train	HUVEC
GSE103253	GSM2759113	Endothelial Cells	train	HUVEC
GSE103253	GSM2759114	Endothelial Cells	train	HUVEC
GSE103253	GSM2759115	Endothelial Cells	train	HUVEC
GSE103253	GSM2759116	Endothelial Cells	train	HUVEC
GSE103253	GSM2759117	Endothelial Cells	train	HUVEC
GSE103253	GSM2759118	Endothelial Cells	train	HUVEC
GSE103253	GSM2759119	Endothelial Cells	train	HUVEC
GSE103253	GSM2759120	Endothelial Cells	train	HUVEC
GSE103253	GSM2759121	Endothelial Cells	train	HUVEC
GSE103253	GSM2759122	Endothelial Cells	train	HUVEC
GSE103253	GSM2759123	Endothelial Cells	train	HUVEC
GSE103253	GSM2759124	Endothelial Cells	train	HUVEC
GSE103253	GSM2759125	Endothelial Cells	train	HUVEC
GSE103253	GSM2759126	Endothelial Cells	train	HUVEC
GSE103253	GSM2759127	Endothelial Cells	train	HUVEC
GSE103253	GSM2759128	Endothelial Cells	train	HUVEC
GSE103253	GSM2759129	Endothelial Cells	train	HUVEC
GSE103253	GSM2759130	Endothelial Cells	train	HUVEC
GSE103253	GSM2759131	Endothelial Cells	train	HUVEC
GSE107226	GSM2863079	Fibroblasts	train
GSE107226	GSM2863080	Fibroblasts	train
GSE107226	GSM2863081	Fibroblasts	train
GSE107226	GSM2863082	Fibroblasts	train
GSE40699	GSM999357	Astrocytes	train
GSE40699	GSM999364	Endothelial Cells	train	HUVEC
GSE40699	GSM999336	Epithelial Cells	train
GSE40699	GSM999343	Epithelial Cells	train
GSE40699	GSM999355	Epithelial Cells	train	HAEpiC
GSE40699	GSM999358	Epithelial Cells	train
GSE40699	GSM999361	Epithelial Cells	train
GSE40699	GSM999362	Epithelial Cells	train
GSE40699	GSM999369	Epithelial Cells	train
GSE40699	GSM999378	Epithelial Cells	train
GSE40699	GSM999380	Epithelial Cells	train
GSE40699	GSM999384	Epithelial Cells	train
GSE40699	GSM999385	Epithelial Cells	train
GSE40699	GSM999390	Epithelial Cells	train
GSE40699	GSM999391	Epithelial Cells	train
GSE40699	GSM999340	Fibroblasts	train	fetal
GSE40699	GSM999344	Fibroblasts	train	fetal
GSE40699	GSM999345	Fibroblasts	train	fetal
GSE40699	GSM999347	Fibroblasts	train
GSE40699	GSM999348	Fibroblasts	train
GSE40699	GSM999349	Fibroblasts	train
GSE40699	GSM999382	Fibroblasts	train
GSE40699	GSM999339	Hepatocytes	train
GSE40699	GSM999335	Muscle Cells	train
GSE40699	GSM999356	Muscle Cells	train
GSE40699	GSM999381	Muscle Cells	train
GSE41933	GSM1027673	Fibroblasts	train
GSE41933	GSM1027674	Fibroblasts	train
GSE41933	GSM1027675	Fibroblasts	train
GSE41933	GSM1027664	Mesenchymal SCs	train
GSE41933	GSM1027665	Mesenchymal SCs	train
GSE41933	GSM1027666	Mesenchymal SCs	train
GSE41933	GSM1027667	Mesenchymal SCs	train	UC
GSE41933	GSM1027668	Mesenchymal SCs	train	UC
GSE41933	GSM1027669	Mesenchymal SCs	train	UC
GSE41933	GSM1027670	Mesenchymal SCs	train
GSE41933	GSM1027671	Mesenchymal SCs	train
GSE41933	GSM1027672	Mesenchymal SCs	train
GSE43976	GSM1075841	Leukocytes	train	MS*
GSE43976	GSM1075842	Leukocytes	train	MS*
GSE43976	GSM1075845	Leukocytes	train	MS*
GSE43976	GSM1075848	Leukocytes	train	MS*
GSE43976	GSM1075850	Leukocytes	train	MS*
GSE43976	GSM1075854	Leukocytes	train	MS*
GSE43976	GSM1075855	Leukocytes	train	MS*
GSE43976	GSM1075858	Leukocytes	train	MS*
GSE43976	GSM1075860	Leukocytes	train	MS*
GSE43976	GSM1075861	Leukocytes	train	MS*
GSE50222	GSM1215944	Leukocytes	train
GSE50222	GSM1215945	Leukocytes	train
GSE50222	GSM1215952	Leukocytes	train
GSE50222	GSM1215956	Leukocytes	train
GSE50222	GSM1215960	Leukocytes	train
GSE50222	GSM1215961	Leukocytes	train
GSE50222	GSM1215968	Leukocytes	train
GSE50222	GSM1215974	Leukocytes	train
GSE52025	GSM1257671	Fibroblasts	train
GSE52025	GSM1257672	Fibroblasts	train
GSE52112	GSM1259848	Mesenchymal SCs	train
GSE52112	GSM1259849	Mesenchymal SCs	train
GSE52112	GSM1259850	Mesenchymal SCs	train
GSE52112	GSM1259851	Mesenchymal SCs	train
GSE52112	GSM1259852	Mesenchymal SCs	train
GSE52112	GSM1259853	Mesenchymal SCs	train
GSE52112	GSM1259854	Mesenchymal SCs	train
GSE52112	GSM1259855	Mesenchymal SCs	train
GSE52112	GSM1259856	Mesenchymal SCs	train
GSE52112	GSM1259857	Mesenchymal SCs	train
GSE52112	GSM1259858	Mesenchymal SCs	train
GSE52112	GSM1259859	Mesenchymal SCs	train
GSE52112	GSM1259860	Mesenchymal SCs	train
GSE52112	GSM1259861	Mesenchymal SCs	train
GSE52112	GSM1259862	Mesenchymal SCs	train
GSE52112	GSM1259863	Mesenchymal SCs	train
GSE52112	GSM1259864	Mesenchymal SCs	train
GSE52112	GSM1259865	Mesenchymal SCs	train
GSE52112	GSM1259866	Mesenchymal SCs	train
GSE52112	GSM1259867	Mesenchymal SCs	train
GSE52112	GSM1512025	Mesenchymal SCs	train
GSE52112	GSM1512026	Mesenchymal SCs	train
GSE52112	GSM1512027	Mesenchymal SCs	train
GSE52112	GSM1512028	Mesenchymal SCs	train
GSE52112	GSM1512029	Mesenchymal SCs	train
GSE52112	GSM1512030	Mesenchymal SCs	train
GSE52112	GSM1512031	Mesenchymal SCs	train
GSE52112	GSM1512032	Mesenchymal SCs	train
GSE52112	GSM1512033	Mesenchymal SCs	train
GSE52112	GSM1512034	Mesenchymal SCs	train
GSE52112	GSM1512035	Mesenchymal SCs	train
GSE52112	GSM1512036	Mesenchymal SCs	train
GSE52112	GSM1512037	Mesenchymal SCs	train
GSE52112	GSM1512038	Mesenchymal SCs	train
GSE58622	GSM1415516	Adipocytes	train
GSE58622	GSM1415518	Adipocytes	train
GSE58622	GSM1415520	Adipocytes	train
GSE58622	GSM1415522	Adipocytes	train
GSE58622	GSM1415526	Adipocytes	train
GSE58622	GSM1415528	Adipocytes	train
GSE58622	GSM1415530	Adipocytes	train
GSE58622	GSM1415532	Adipocytes	train
GSE58622	GSM1415539	Adipocytes	train
GSE58622	GSM1415541	Adipocytes	train
GSE59065	GSM1425466	Leukocytes	train
GSE59065	GSM1425467	Leukocytes	train
GSE59065	GSM1425473	Leukocytes	train
GSE59065	GSM1425474	Leukocytes	train
GSE59065	GSM1425476	Leukocytes	train
GSE59065	GSM1425477	Leukocytes	train
GSE59065	GSM1425479	Leukocytes	train
GSE59065	GSM1425480	Leukocytes	train
GSE59065	GSM1425482	Leukocytes	train
GSE59065	GSM1425483	Leukocytes	train
GSE59065	GSM1425485	Leukocytes	train
GSE59065	GSM1425486	Leukocytes	train
GSE59065	GSM1425488	Leukocytes	train
GSE59065	GSM1425489	Leukocytes	train
GSE59065	GSM1425491	Leukocytes	train
GSE59065	GSM1425492	Leukocytes	train
GSE59065	GSM1425494	Leukocytes	train
GSE59065	GSM1425495	Leukocytes	train
GSE59065	GSM1425497	Leukocytes	train
GSE59065	GSM1425498	Leukocytes	train
GSE59091	GSM1427301	Fibroblasts	train
GSE59091	GSM1427312	Fibroblasts	train
GSE59091	GSM1427317	Fibroblasts	train
GSE59091	GSM1427322	Fibroblasts	train
GSE59091	GSM1427324	Fibroblasts	train
GSE59091	GSM1427329	Fibroblasts	train
GSE59091	GSM1427147	iPS Cells	train
GSE59091	GSM1427199	iPS Cells	train
GSE59091	GSM1427209	iPS Cells	train
GSE59091	GSM1427227	iPS Cells	train
GSE59091	GSM1427245	iPS Cells	train
GSE59091	GSM1427289	iPS Cells	train
GSE59250	GSM1431412	Leukocytes	train
GSE59250	GSM1431419	Leukocytes	train
GSE59250	GSM1431420	Leukocytes	train
GSE59250	GSM1431421	Leukocytes	train
GSE59250	GSM1431422	Leukocytes	train
GSE59250	GSM1431430	Leukocytes	train
GSE59250	GSM1431431	Leukocytes	train
GSE59250	GSM1431432	Leukocytes	train
GSE59250	GSM1431433	Leukocytes	train
GSE59250	GSM1431457	Leukocytes	train
GSE59250	GSM1431520	Leukocytes	train
GSE59250	GSM1431521	Leukocytes	train
GSE59250	GSM1431522	Leukocytes	train
GSE59250	GSM1431523	Leukocytes	train
GSE59250	GSM1431531	Leukocytes	train
GSE59250	GSM1431532	Leukocytes	train
GSE59250	GSM1431533	Leukocytes	train
GSE59250	GSM1431534	Leukocytes	train
GSE59250	GSM1431559	Leukocytes	train
GSE59250	GSM1431567	Leukocytes	train
GSE59250	GSM1431627	Leukocytes	train
GSE59250	GSM1431628	Leukocytes	train
GSE59250	GSM1431629	Leukocytes	train
GSE59250	GSM1431630	Leukocytes	train
GSE59250	GSM1431632	Leukocytes	train
GSE59250	GSM1431637	Leukocytes	train
GSE59250	GSM1431638	Leukocytes	train
GSE59250	GSM1431639	Leukocytes	train
GSE59250	GSM1431662	Leukocytes	train
GSE59250	GSM1431723	Leukocytes	train
GSE59250	GSM1431725	Leukocytes	train
GSE59250	GSM1431727	Leukocytes	train
GSE59250	GSM1431731	Leukocytes	train
GSE59250	GSM1431733	Leukocytes	train
GSE59250	GSM1431734	Leukocytes	train
GSE59250	GSM1431736	Leukocytes	train
GSE59250	GSM1431738	Leukocytes	train
GSE59250	GSM1431740	Leukocytes	train
GSE59250	GSM1431742	Leukocytes	train
GSE59250	GSM1431763	Leukocytes	train
GSE59250	GSM1431767	Leukocytes	train
GSE59250	GSM1431769	Leukocytes	train
GSE59250	GSM1431771	Leukocytes	train
GSE59250	GSM1431775	Leukocytes	train
GSE59250	GSM1431784	Leukocytes	train
GSE59250	GSM1431786	Leukocytes	train
GSE59250	GSM1431794	Leukocytes	train
GSE59250	GSM1431796	Leukocytes	train
GSE59250	GSM1431818	Leukocytes	train
GSE59250	GSM1431824	Leukocytes	train
GSE59250	GSM1431835	Leukocytes	train
GSE59250	GSM1431837	Leukocytes	train
GSE59250	GSM1431842	Leukocytes	train
GSE59250	GSM1431843	Leukocytes	train
GSE59250	GSM1431845	Leukocytes	train
GSE59250	GSM1431847	Leukocytes	train
GSE59250	GSM1431849	Leukocytes	train
GSE59250	GSM1431851	Leukocytes	train
GSE59796	GSM1446555	Leukocytes	train
GSE59796	GSM1446556	Leukocytes	train
GSE59796	GSM1446557	Leukocytes	train
GSE59796	GSM1446558	Leukocytes	train
GSE60753	GSM1487274	Hepatocytes	train
GSE60753	GSM1487275	Hepatocytes	train
GSE60753	GSM1487276	Hepatocytes	train
GSE60753	GSM1487278	Hepatocytes	train
GSE60753	GSM1487279	Hepatocytes	train
GSE60753	GSM1487280	Hepatocytes	train
GSE60753	GSM1487281	Hepatocytes	train
GSE60753	GSM1487282	Hepatocytes	train
GSE60753	GSM1487283	Hepatocytes	train
GSE60753	GSM1487284	Hepatocytes	train
GSE60753	GSM1487285	Hepatocytes	train
GSE60753	GSM1487286	Hepatocytes	train
GSE60753	GSM1487287	Hepatocytes	train
GSE60753	GSM1487288	Hepatocytes	train
GSE63409	GSM1548150	Leukocytes	train
GSE63409	GSM1548151	Leukocytes	train
GSE63409	GSM1548152	Leukocytes	train
GSE63409	GSM1548153	Leukocytes	train
GSE63409	GSM1548154	Leukocytes	train
GSE63409	GSM1548155	Leukocytes	train
GSE63409	GSM1548156	Leukocytes	train
GSE63409	GSM1548157	Leukocytes	train
GSE63409	GSM1548158	Leukocytes	train
GSE63409	GSM1548159	Leukocytes	train
GSE63409	GSM1548160	Leukocytes	train
GSE63409	GSM1548161	Leukocytes	train
GSE63409	GSM1548162	Leukocytes	train
GSE63409	GSM1548163	Leukocytes	train
GSE63409	GSM1548164	Leukocytes	train
GSE63409	GSM1548165	Leukocytes	train
GSE63409	GSM1548166	Leukocytes	train
GSE63409	GSM1548167	Leukocytes	train
GSE63409	GSM1548168	Leukocytes	train
GSE63409	GSM1548169	Leukocytes	train
GSE63409	GSM1548170	Leukocytes	train
GSE63409	GSM1548171	Leukocytes	train
GSE63409	GSM1548172	Leukocytes	train
GSE63409	GSM1548173	Leukocytes	train
GSE63409	GSM1548174	Leukocytes	train
GSE63409	GSM1548175	Leukocytes	train
GSE63409	GSM1548176	Leukocytes	train
GSE63409	GSM1548177	Leukocytes	train
GSE63409	GSM1548178	Leukocytes	train
GSE63409	GSM1548179	Leukocytes	train
GSE65078	GSM1586894	Fibroblasts	train
GSE65078	GSM1586896	Fibroblasts	train
GSE65078	GSM1586899	Fibroblasts	train
GSE65078	GSM1586903	Fibroblasts	train
GSE65078	GSM1586887	iPS Cells	train
GSE65078	GSM1586898	iPS Cells	train
GSE65078	GSM1586905	iPS Cells	train
GSE65078	GSM1586910	iPS Cells	train
GSE68134	GSM1664392	Fibroblasts	train
GSE68134	GSM1664393	Fibroblasts	train
GSE68134	GSM1664394	Fibroblasts	train
GSE68134	GSM1664402	iPS Cells	train
GSE68134	GSM1664405	iPS Cells	train
GSE68134	GSM1664406	iPS Cells	train
GSE71955	GSM1847992	Leukocytes	train
GSE71955	GSM1847993	Leukocytes	train
GSE71955	GSM1847994	Leukocytes	train
GSE71955	GSM1847995	Leukocytes	train
GSE71955	GSM1847996	Leukocytes	train
GSE71955	GSM1847997	Leukocytes	train
GSE71955	GSM1847998	Leukocytes	train
GSE71955	GSM1847999	Leukocytes	train
GSE71955	GSM1848000	Leukocytes	train
GSE71955	GSM1848001	Leukocytes	train
GSE71955	GSM1848063	Leukocytes	train
GSE71955	GSM1848065	Leukocytes	train
GSE71955	GSM1848068	Leukocytes	train
GSE71955	GSM1848070	Leukocytes	train
GSE71955	GSM1848071	Leukocytes	train
GSE71955	GSM1848072	Leukocytes	train
GSE71955	GSM1848073	Leukocytes	train
GSE71955	GSM1848074	Leukocytes	train
GSE71955	GSM1848075	Leukocytes	train
GSE71955	GSM1848076	Leukocytes	train
GSE74877	GSM1936940	Endothelial Cells	train
GSE74877	GSM1936935	Epidermal Cells	train
GSE74877	GSM1936936	Epidermal Cells	train
GSE74877	GSM1936938	Epidermal Cells	train
GSE74877	GSM1936934	Epithelial Cells	train
GSE74877	GSM1936939	Epithelial Cells	train
GSE74877	GSM1936932	Fibroblasts	train
GSE74877	GSM1936933	Fibroblasts	train
GSE74877	GSM1936937	Mesenchymal SCs	train
GSE77135	GSM2044699	Fibroblasts	train
GSE77135	GSM2044700	Fibroblasts	train
GSE77135	GSM2044701	Fibroblasts	train
GSE77135	GSM2044702	Fibroblasts	train
GSE77135	GSM2044703	Fibroblasts	train
GSE77135	GSM2044704	Fibroblasts	train
GSE77135	GSM2044705	Fibroblasts	train
GSE77135	GSM2044706	Fibroblasts	train
GSE77135	GSM2044707	Fibroblasts	train
GSE77135	GSM2044708	Fibroblasts	train
GSE77135	GSM2044709	Fibroblasts	train
GSE77135	GSM2044710	Fibroblasts	train
GSE77135	GSM2044711	Fibroblasts	train
GSE77135	GSM2044712	Fibroblasts	train
GSE77135	GSM2044713	Fibroblasts	train
GSE77135	GSM2044714	Fibroblasts	train
GSE77135	GSM2044715	Fibroblasts	train
GSE77135	GSM2044716	Fibroblasts	train
GSE77135	GSM2044717	Fibroblasts	train
GSE77135	GSM2044718	Fibroblasts	train
GSE79144	GSM2086876	Glia	train
GSE79144	GSM2086881	Glia	train
GSE79144	GSM2086882	Glia	train
GSE79144	GSM2086888	Glia	train
GSE79144	GSM2086889	Glia	train
GSE79144	GSM2086891	Glia	train
GSE79144	GSM2086892	Glia	train
GSE79144	GSM2086894	Glia	train
GSE79144	GSM2086895	Glia	train
GSE79144	GSM2086897	Glia	train
GSE79144	GSM2086861	Neurons	train
GSE79144	GSM2086862	Neurons	train
GSE79144	GSM2086863	Neurons	train
GSE79144	GSM2086869	Neurons	train
GSE79144	GSM2086870	Neurons	train
GSE79144	GSM2086871	Neurons	train
GSE79144	GSM2086873	Neurons	train
GSE79144	GSM2086875	Neurons	train
GSE79695	GSM2101233	Mesenchymal SCs	train
GSE79695	GSM2101234	Mesenchymal SCs	train
GSE79695	GSM2101235	Mesenchymal SCs	train
GSE79695	GSM2101236	Mesenchymal SCs	train
GSE79695	GSM2101237	Mesenchymal SCs	train
GSE79695	GSM2101238	Mesenchymal SCs	train
GSE79695	GSM2101239	Mesenchymal SCs	train
GSE79695	GSM2101240	Mesenchymal SCs	train
GSE79695	GSM2101241	Mesenchymal SCs	train
GSE79695	GSM2101242	Mesenchymal SCs	train
GSE79695	GSM2101243	Mesenchymal SCs	train
GSE79695	GSM2101244	Mesenchymal SCs	train
GSE82234	GSM2186934	Endothelial Cells	train	HUVEC
GSE82234	GSM2186935	Endothelial Cells	train	HUVEC
GSE82234	GSM2186936	Endothelial Cells	train	HUVEC
GSE85647	GSM2280166	Leukocytes	train
GSE85647	GSM2280167	Leukocytes	train
GSE85647	GSM2280171	Leukocytes	train
GSE85647	GSM2280172	Leukocytes	train
GSE85647	GSM2280173	Leukocytes	train
GSE85647	GSM2280174	Leukocytes	train
GSE87095	GSM2322082	Leukocytes	train
GSE87095	GSM2322083	Leukocytes	train
GSE87095	GSM2322084	Leukocytes	train
GSE87095	GSM2322085	Leukocytes	train
GSE87095	GSM2322086	Leukocytes	train
GSE87095	GSM2322087	Leukocytes	train
GSE87095	GSM2322088	Leukocytes	train
GSE87095	GSM2322089	Leukocytes	train
GSE87095	GSM2322090	Leukocytes	train
GSE87095	GSM2322091	Leukocytes	train
GSE87177	GSM2323983	Endothelial Cells	train	HUVEC
GSE88824	GSM2349435	Leukocytes	train
GSE88824	GSM2349440	Leukocytes	train
GSE88824	GSM2349444	Leukocytes	train
GSE88824	GSM2349449	Leukocytes	train
GSE88824	GSM2349453	Leukocytes	train
GSE88824	GSM2349458	Leukocytes	train
GSE88824	GSM2349462	Leukocytes	train
GSE88824	GSM2349467	Leukocytes	train
GSE88824	GSM2349471	Leukocytes	train
GSE88824	GSM2349476	Leukocytes	train
GSE88824	GSM2349479	Leukocytes	train
GSE88824	GSM2349484	Leukocytes	train
GSE88824	GSM2349488	Leukocytes	train
GSE88824	GSM2349493	Leukocytes	train
GSE88824	GSM2349497	Leukocytes	train
GSE88824	GSM2349502	Leukocytes	train
GSE92843	GSM2438425	Epithelial Cells	train
GSE95096	GSM2496118	Fibroblasts	train
GSE98203	GSM2589158	Neurons	train
GSE98203	GSM2589159	Neurons	train
GSE98203	GSM2589160	Neurons	train
GSE98203	GSM2589162	Neurons	train
GSE98203	GSM2589163	Neurons	train
GSE98203	GSM2589164	Neurons	train
GSE98203	GSM2589175	Neurons	train
GSE98203	GSM2589181	Neurons	train
GSE98203	GSM2589185	Neurons	train
GSE98203	GSM2589189	Neurons	train
GSE99716	GSM2650820	Endothelial Cells	train
GSE104287	GSM2794387	Leukocytes	test
GSE104287	GSM2794389	Leukocytes	test
GSE104287	GSM2794390	Leukocytes	test
GSE104287	GSM2794391	Leukocytes	test
GSE104287	GSM2794394	Leukocytes	test
GSE104287	GSM2794395	Leukocytes	test
GSE104287	GSM2794398	Leukocytes	test
GSE104287	GSM2794400	Leukocytes	test
GSE106099	GSM2829677	Endothelial Cells	test	placenta
GSE106099	GSM2829678	Endothelial Cells	test	placenta
GSE106099	GSM2829679	Endothelial Cells	test	placenta
GSE106099	GSM2829680	Endothelial Cells	test	placenta
GSE106099	GSM2829681	Endothelial Cells	test	placenta
GSE106099	GSM2829682	Endothelial Cells	test	placenta
GSE106099	GSM2829683	Endothelial Cells	test	placenta
GSE106099	GSM2829684	Endothelial Cells	test	placenta
GSE106099	GSM2829685	Endothelial Cells	test	placenta
GSE106099	GSM2829686	Endothelial Cells	test	placenta
GSE106099	GSM2829687	Endothelial Cells	test	placenta
GSE106099	GSM2829688	Endothelial Cells	test	placenta
GSE109042	GSM2934939	Epithelial Cells	test
GSE109042	GSM2934940	Epithelial Cells	test
GSE109042	GSM2934941	Epithelial Cells	test
GSE109042	GSM2934942	Epithelial Cells	test
GSE109042	GSM2934943	Epithelial Cells	test
GSE109042	GSM2934944	Epithelial Cells	test
GSE111396	GSM3030020	Fibroblasts	test
GSE111396	GSM3030027	Fibroblasts	test
GSE111396	GSM3030028	Fibroblasts	test
GSE111396	GSM3030029	Fibroblasts	test
GSE111396	GSM3030032	Fibroblasts	test
GSE111396	GSM3030034	Fibroblasts	test
GSE111396	GSM3030035	Fibroblasts	test
GSE111396	GSM3030039	Fibroblasts	test
GSE111396	GSM3030041	Fibroblasts	test
GSE111396	GSM3030042	Fibroblasts	test
GSE111396	GSM3030044	Fibroblasts	test
GSE111396	GSM3030045	Fibroblasts	test
GSE111396	GSM3030046	Fibroblasts	test
GSE111396	GSM3030047	Fibroblasts	test
GSE122126	GSM3455770	Adipocytes	test
GSE122126	GSM3455771	Adipocytes	test
GSE122126	GSM3455772	Adipocytes	test
GSE122126	GSM3455806	Endothelial Cells	test
GSE122126	GSM3455822	Endothelial Cells	test
GSE122126	GSM3455823	Epithelial Cells	test
GSE122126	GSM3455824	Epithelial Cells	test
GSE122126	GSM3455852	Epithelial Cells	test
GSE122126	GSM3455863	Epithelial Cells	test
GSE122126	GSM3455864	Epithelial Cells	test
GSE122126	GSM3455865	Epithelial Cells	test
GSE122126	GSM3455774	Hepatocytes	test
GSE122126	GSM3455825	Hepatocytes	test
GSE122126	GSM3455833	Hepatocytes	test
GSE122126	GSM3455862	Leukocytes	test
GSE122126	GSM3455773	Neurons	test
GSE122126	GSM3455834	Neurons	test
GSE122126	GSM3455835	Neurons	test
GSE34486	GSM849974	Endothelial Cells	test
GSE34486	GSM849975	Endothelial Cells	test
GSE34486	GSM849976	Endothelial Cells	test
GSE34486	GSM849977	Endothelial Cells	test
GSE34486	GSM849978	Endothelial Cells	test
GSE34486	GSM849979	Endothelial Cells	test
GSE34486	GSM849980	Endothelial Cells	test
GSE34486	GSM849981	Endothelial Cells	test
GSE34486	GSM849982	Endothelial Cells	test
GSE34486	GSM849983	Endothelial Cells	test
GSE34486	GSM849984	Endothelial Cells	test
GSE34486	GSM849985	Endothelial Cells	test
GSE34486	GSM849986	Endothelial Cells	test
GSE34486	GSM849987	Endothelial Cells	test
GSE34486	GSM849988	Endothelial Cells	test
GSE34486	GSM849989	Endothelial Cells	test
GSE51921	GSM1255314	Fibroblasts	test
GSE51921	GSM1255315	Fibroblasts	test
GSE51921	GSM1255316	Fibroblasts	test
GSE51921	GSM1255307	iPS Cells	test
GSE51921	GSM1255308	iPS Cells	test
GSE51921	GSM1255309	iPS Cells	test
GSE53302	GSM1289142	Muscle SCs	test
GSE53302	GSM1289143	Muscle SCs	test
GSE53302	GSM1289144	Muscle SCs	test
GSE53302	GSM1289145	Muscle SCs	test
GSE53302	GSM1289146	Muscle SCs	test
GSE53302	GSM1289147	Muscle SCs	test
GSE68851	GSM1684337	Fibroblasts	test
GSE68851	GSM1684338	Fibroblasts	test
GSE68851	GSM1684339	Fibroblasts	test
GSE68851	GSM1684340	Fibroblasts	test
GSE68851	GSM1684341	Fibroblasts	test
GSE68851	GSM1684342	Fibroblasts	test
GSE68851	GSM1684343	Fibroblasts	test
GSE68851	GSM1684344	Fibroblasts	test
GSE68851	GSM1684345	Fibroblasts	test
GSE68851	GSM1684346	Fibroblasts	test
GSE68851	GSM1684347	Fibroblasts	test
GSE68851	GSM1684348	Fibroblasts	test
GSE71244	GSM1831321	Leukocytes	test
GSE71244	GSM1831322	Leukocytes	test
GSE71244	GSM1831323	Leukocytes	test
GSE71244	GSM1831324	Leukocytes	test
GSE71244	GSM1831325	Leukocytes	test
GSE71244	GSM1831326	Leukocytes	test
GSE71244	GSM1831327	Leukocytes	test
GSE71244	GSM1831328	Leukocytes	test
GSE71244	GSM1831329	Leukocytes	test
GSE71244	GSM1831330	Leukocytes	test
GSE71244	GSM1831331	Leukocytes	test
GSE71244	GSM1831332	Leukocytes	test
GSE71244	GSM1831333	Leukocytes	test
GSE71244	GSM1831334	Leukocytes	test
GSE71244	GSM1831335	Leukocytes	test
GSE71244	GSM1831336	Leukocytes	test
GSE71244	GSM1831337	Leukocytes	test
GSE71244	GSM1831338	Leukocytes	test
GSE71244	GSM1831339	Leukocytes	test
GSE71244	GSM1831340	Leukocytes	test
GSE71244	GSM1831341	Leukocytes	test
GSE71244	GSM1831342	Leukocytes	test
GSE71244	GSM1831343	Leukocytes	test
GSE71244	GSM1831344	Leukocytes	test
GSE74486	GSM1921514	Glia	test
GSE74486	GSM1921515	Glia	test
GSE74486	GSM1921516	Glia	test
GSE74486	GSM1921517	Glia	test
GSE74486	GSM1921518	Glia	test
GSE74486	GSM1921519	Glia	test
GSE74486	GSM1921520	Glia	test
GSE74486	GSM1921533	Neurons	test
GSE74486	GSM1921534	Neurons	test
GSE74486	GSM1921535	Neurons	test
GSE74486	GSM1921536	Neurons	test
GSE74486	GSM1921537	Neurons	test
GSE74486	GSM1921538	Neurons	test
GSE74486	GSM1921539	Neurons	test
GSE74486	GSM1921540	Neurons	test
GSE85566	GSM2277236	Epithelial Cells	test
GSE85566	GSM2277237	Epithelial Cells	test
GSE85566	GSM2277238	Epithelial Cells	test
GSE85566	GSM2277239	Epithelial Cells	test
GSE85566	GSM2277240	Epithelial Cells	test
GSE85566	GSM2277241	Epithelial Cells	test
GSE86258	GSM2299155	Fibroblasts	test
GSE86258	GSM2299156	Fibroblasts	test
GSE86258	GSM2299157	Fibroblasts	test
GSE86258	GSM2299158	Fibroblasts	test
GSE86258	GSM2299159	Fibroblasts	test
GSE86258	GSM2299160	Fibroblasts	test
GSE86258	GSM2299161	Fibroblasts	test
GSE86829	GSM2309161	Fibroblasts	test	NAF
GSE86829	GSM2309162	Fibroblasts	test	NAF
GSE86829	GSM2309163	Fibroblasts	test	NAF
GSE87797	GSM2340959	Mesenchymal SCs	test
GSE87797	GSM2340960	Mesenchymal SCs	test
GSE87797	GSM2340961	Mesenchymal SCs	test
GSE87797	GSM2340962	Mesenchymal SCs	test
GSE87797	GSM2340963	Mesenchymal SCs	test
GSE87797	GSM2340964	Mesenchymal SCs	test
GSE87797	GSM2340965	Mesenchymal SCs	test
GSE87797	GSM2340966	Mesenchymal SCs	test
GSE87797	GSM2340967	Mesenchymal SCs	test
GSE87797	GSM2340968	Mesenchymal SCs	test
GSE87797	GSM2340969	Mesenchymal SCs	test
GSE87797	GSM2340970	Mesenchymal SCs	test

## Sheet: Table S3
Table S3: Datasets used for the leukocyte cells data set. Legend: MS*-possibly Multiple Sclerosis; CMV-CMV seropositive donor; CB-cord blood
gse	gsm	Cell type	Dataset split	Covariate
GSE104287	GSM2794387	Nk Cells	train
GSE104287	GSM2794389	Nk Cells	train
GSE104287	GSM2794390	Nk Cells	train
GSE104287	GSM2794391	Nk Cells	train
GSE104287	GSM2794394	Nk Cells	train
GSE104287	GSM2794395	Nk Cells	train
GSE104287	GSM2794398	Nk Cells	train
GSE104287	GSM2794400	Nk Cells	train
GSE35069	GSM861671	B Cells	train
GSE35069	GSM861672	B Cells	train
GSE35069	GSM861673	B Cells	train
GSE35069	GSM861674	B Cells	train
GSE35069	GSM861675	B Cells	train
GSE35069	GSM861676	B Cells	train
GSE35069	GSM861653	Cd4 T Cells	train
GSE35069	GSM861654	Cd4 T Cells	train
GSE35069	GSM861655	Cd4 T Cells	train
GSE35069	GSM861656	Cd4 T Cells	train
GSE35069	GSM861657	Cd4 T Cells	train
GSE35069	GSM861658	Cd4 T Cells	train
GSE35069	GSM861659	Cd8 T Cells	train
GSE35069	GSM861660	Cd8 T Cells	train
GSE35069	GSM861661	Cd8 T Cells	train
GSE35069	GSM861662	Cd8 T Cells	train
GSE35069	GSM861663	Cd8 T Cells	train
GSE35069	GSM861664	Cd8 T Cells	train
GSE35069	GSM861647	Granulocytes	train
GSE35069	GSM861648	Granulocytes	train
GSE35069	GSM861649	Granulocytes	train
GSE35069	GSM861650	Granulocytes	train
GSE35069	GSM861651	Granulocytes	train
GSE35069	GSM861652	Granulocytes	train
GSE35069	GSM861683	Granulocytes	train
GSE35069	GSM861684	Granulocytes	train
GSE35069	GSM861685	Granulocytes	train
GSE35069	GSM861686	Granulocytes	train
GSE35069	GSM861687	Granulocytes	train
GSE35069	GSM861688	Granulocytes	train
GSE35069	GSM861689	Granulocytes	train
GSE35069	GSM861690	Granulocytes	train
GSE35069	GSM861691	Granulocytes	train
GSE35069	GSM861692	Granulocytes	train
GSE35069	GSM861693	Granulocytes	train
GSE35069	GSM861694	Granulocytes	train
GSE35069	GSM861665	Monocytes	train
GSE35069	GSM861666	Monocytes	train
GSE35069	GSM861667	Monocytes	train
GSE35069	GSM861668	Monocytes	train
GSE35069	GSM861669	Monocytes	train
GSE35069	GSM861670	Monocytes	train
GSE35069	GSM861677	Nk Cells	train
GSE35069	GSM861678	Nk Cells	train
GSE35069	GSM861679	Nk Cells	train
GSE35069	GSM861680	Nk Cells	train
GSE35069	GSM861681	Nk Cells	train
GSE35069	GSM861682	Nk Cells	train
GSE43976	GSM1075841	Monocytes	train	MS*
GSE43976	GSM1075842	Monocytes	train	MS*
GSE43976	GSM1075845	Monocytes	train	MS*
GSE43976	GSM1075848	Monocytes	train	MS*
GSE43976	GSM1075850	Monocytes	train	MS*
GSE43976	GSM1075854	Monocytes	train	MS*
GSE43976	GSM1075855	Monocytes	train	MS*
GSE43976	GSM1075858	Monocytes	train	MS*
GSE43976	GSM1075860	Monocytes	train	MS*
GSE43976	GSM1075861	Monocytes	train	MS*
GSE43976	GSM1075867	Monocytes	train	MS*
GSE43976	GSM1075868	Monocytes	train	MS*
GSE43976	GSM1075870	Monocytes	train	MS*
GSE43976	GSM1075873	Monocytes	train	MS*
GSE43976	GSM1075879	Monocytes	train	MS*
GSE43976	GSM1075880	Monocytes	train	MS*
GSE43976	GSM1075883	Monocytes	train	MS*
GSE43976	GSM1075884	Monocytes	train	MS*
GSE43976	GSM1075885	Monocytes	train	MS*
GSE43976	GSM1075886	Monocytes	train	MS*
GSE43976	GSM1075888	Monocytes	train	MS*
GSE43976	GSM1075892	Monocytes	train	MS*
GSE43976	GSM1075897	Monocytes	train	MS*
GSE43976	GSM1075899	Monocytes	train	MS*
GSE43976	GSM1075901	Monocytes	train	MS*
GSE43976	GSM1075905	Monocytes	train	MS*
GSE43976	GSM1075906	Monocytes	train	MS*
GSE43976	GSM1075910	Monocytes	train	MS*
GSE43976	GSM1075911	Monocytes	train	MS*
GSE43976	GSM1075914	Monocytes	train	MS*
GSE43976	GSM1075919	Monocytes	train	MS*
GSE43976	GSM1075923	Monocytes	train	MS*
GSE43976	GSM1075926	Monocytes	train	MS*
GSE49618	GSM1185584	B Cells	train
GSE49618	GSM1185588	B Cells	train
GSE49618	GSM1185592	B Cells	train
GSE49618	GSM1185585	Granulocytes	train
GSE49618	GSM1185589	Granulocytes	train
GSE49618	GSM1185593	Granulocytes	train
GSE49618	GSM1185596	Granulocytes	train
GSE49618	GSM1185599	Granulocytes	train
GSE49618	GSM1185602	Granulocytes	train
GSE49618	GSM1185595	Monocytes	train
GSE49618	GSM1185598	Monocytes	train
GSE49618	GSM1185601	Monocytes	train
GSE59065	GSM1425464	Cd4 T Cells	train
GSE59065	GSM1425467	Cd4 T Cells	train
GSE59065	GSM1425474	Cd4 T Cells	train
GSE59065	GSM1425477	Cd4 T Cells	train
GSE59065	GSM1425480	Cd4 T Cells	train
GSE59065	GSM1425483	Cd4 T Cells	train
GSE59065	GSM1425486	Cd4 T Cells	train
GSE59065	GSM1425489	Cd4 T Cells	train
GSE59065	GSM1425492	Cd4 T Cells	train
GSE59065	GSM1425495	Cd4 T Cells	train
GSE59065	GSM1425498	Cd4 T Cells	train
GSE59065	GSM1425501	Cd4 T Cells	train
GSE59065	GSM1425504	Cd4 T Cells	train
GSE59065	GSM1425466	Cd8 T Cells	train
GSE59065	GSM1425469	Cd8 T Cells	train
GSE59065	GSM1425471	Cd8 T Cells	train
GSE59065	GSM1425473	Cd8 T Cells	train
GSE59065	GSM1425476	Cd8 T Cells	train
GSE66562	GSM1624994	Cd8 T Cells	train	CMV
GSE66562	GSM1624997	Cd8 T Cells	train	CMV
GSE66562	GSM1624999	Cd8 T Cells	train	CMV
GSE66562	GSM1625001	Cd8 T Cells	train	CMV
GSE66562	GSM1625005	Cd8 T Cells	train	CMV
GSE66562	GSM1625008	Cd8 T Cells	train	CMV
GSE66562	GSM1625011	Cd8 T Cells	train	CMV
GSE66562	GSM1625015	Cd8 T Cells	train	CMV
GSE66562	GSM1624993	Nk Cells	train	CMV
GSE66562	GSM1624995	Nk Cells	train	CMV
GSE66562	GSM1624996	Nk Cells	train	CMV
GSE66562	GSM1624998	Nk Cells	train	CMV
GSE66562	GSM1625000	Nk Cells	train	CMV
GSE66562	GSM1625002	Nk Cells	train	CMV
GSE66562	GSM1625003	Nk Cells	train	CMV
GSE66562	GSM1625004	Nk Cells	train	CMV
GSE66562	GSM1625006	Nk Cells	train	CMV
GSE66562	GSM1625007	Nk Cells	train	CMV
GSE66562	GSM1625009	Nk Cells	train	CMV
GSE66562	GSM1625010	Nk Cells	train	CMV
GSE66562	GSM1625012	Nk Cells	train	CMV
GSE66562	GSM1625013	Nk Cells	train	CMV
GSE66562	GSM1625014	Nk Cells	train	CMV
GSE71955	GSM1847992	Cd4 T Cells	train
GSE71955	GSM1847993	Cd4 T Cells	train
GSE71955	GSM1847994	Cd4 T Cells	train
GSE71955	GSM1847995	Cd4 T Cells	train
GSE71955	GSM1847996	Cd4 T Cells	train
GSE71955	GSM1847997	Cd4 T Cells	train
GSE71955	GSM1847998	Cd4 T Cells	train
GSE71955	GSM1847999	Cd4 T Cells	train
GSE71955	GSM1848000	Cd4 T Cells	train
GSE71955	GSM1848001	Cd4 T Cells	train
GSE71955	GSM1848002	Cd4 T Cells	train
GSE71955	GSM1848003	Cd4 T Cells	train
GSE71955	GSM1848004	Cd4 T Cells	train
GSE71955	GSM1848005	Cd4 T Cells	train
GSE71955	GSM1848006	Cd4 T Cells	train
GSE71955	GSM1848007	Cd4 T Cells	train
GSE71955	GSM1848008	Cd4 T Cells	train
GSE71955	GSM1848009	Cd4 T Cells	train
GSE71955	GSM1848010	Cd4 T Cells	train
GSE71955	GSM1848011	Cd4 T Cells	train
GSE71955	GSM1848012	Cd4 T Cells	train
GSE71955	GSM1848013	Cd4 T Cells	train
GSE71955	GSM1848014	Cd4 T Cells	train
GSE71955	GSM1848015	Cd4 T Cells	train
GSE71955	GSM1848016	Cd4 T Cells	train
GSE71955	GSM1848017	Cd4 T Cells	train
GSE71955	GSM1848018	Cd4 T Cells	train
GSE71955	GSM1848019	Cd4 T Cells	train
GSE71955	GSM1848020	Cd4 T Cells	train
GSE71955	GSM1848021	Cd4 T Cells	train
GSE71955	GSM1848022	Cd4 T Cells	train
GSE71955	GSM1848063	Cd8 T Cells	train
GSE71955	GSM1848065	Cd8 T Cells	train
GSE71955	GSM1848068	Cd8 T Cells	train
GSE71955	GSM1848070	Cd8 T Cells	train
GSE71955	GSM1848071	Cd8 T Cells	train
GSE71955	GSM1848072	Cd8 T Cells	train
GSE71955	GSM1848073	Cd8 T Cells	train
GSE71955	GSM1848074	Cd8 T Cells	train
GSE71955	GSM1848075	Cd8 T Cells	train
GSE71955	GSM1848076	Cd8 T Cells	train
GSE71955	GSM1848077	Cd8 T Cells	train
GSE71955	GSM1848078	Cd8 T Cells	train
GSE71955	GSM1848079	Cd8 T Cells	train
GSE71955	GSM1848080	Cd8 T Cells	train
GSE71955	GSM1848081	Cd8 T Cells	train
GSE71955	GSM1848082	Cd8 T Cells	train
GSE71955	GSM1848083	Cd8 T Cells	train
GSE71955	GSM1848084	Cd8 T Cells	train
GSE71955	GSM1848085	Cd8 T Cells	train
GSE71955	GSM1848086	Cd8 T Cells	train
GSE71955	GSM1848087	Cd8 T Cells	train
GSE71955	GSM1848088	Cd8 T Cells	train
GSE71955	GSM1848089	Cd8 T Cells	train
GSE71955	GSM1848090	Cd8 T Cells	train
GSE71955	GSM1848091	Cd8 T Cells	train
GSE71955	GSM1848092	Cd8 T Cells	train
GSE71955	GSM1848093	Cd8 T Cells	train
GSE71955	GSM1848094	Cd8 T Cells	train
GSE71955	GSM1848095	Cd8 T Cells	train
GSE71955	GSM1848096	Cd8 T Cells	train
GSE71955	GSM1848097	Cd8 T Cells	train
GSE87095	GSM2322082	B Cells	train
GSE87095	GSM2322083	B Cells	train
GSE87095	GSM2322084	B Cells	train
GSE87095	GSM2322085	B Cells	train
GSE87095	GSM2322086	B Cells	train
GSE87095	GSM2322087	B Cells	train
GSE87095	GSM2322088	B Cells	train
GSE87095	GSM2322089	B Cells	train
GSE87095	GSM2322090	B Cells	train
GSE87095	GSM2322091	B Cells	train
GSE87095	GSM2322095	B Cells	train
GSE87095	GSM2322096	B Cells	train
GSE87095	GSM2322097	B Cells	train
GSE87095	GSM2322098	B Cells	train
GSE87095	GSM2322099	B Cells	train
GSE87095	GSM2322100	B Cells	train
GSE87095	GSM2322101	B Cells	train
GSE87095	GSM2322102	B Cells	train
GSE87095	GSM2322103	B Cells	train
GSE87095	GSM2322104	B Cells	train
GSE87095	GSM2322114	B Cells	train
GSE87095	GSM2322115	B Cells	train
GSE87095	GSM2322116	B Cells	train
GSE87095	GSM2322117	B Cells	train
GSE87095	GSM2322118	B Cells	train
GSE87095	GSM2322119	B Cells	train
GSE87095	GSM2322120	B Cells	train
GSE87095	GSM2322121	B Cells	train
GSE87095	GSM2322122	B Cells	train
GSE87095	GSM2322123	B Cells	train
GSE87095	GSM2322124	B Cells	train
GSE87095	GSM2322130	B Cells	train
GSE87095	GSM2322131	B Cells	train
GSE87095	GSM2322132	B Cells	train
GSE87095	GSM2322133	B Cells	train
GSE87095	GSM2322134	B Cells	train
GSE87095	GSM2322135	B Cells	train
GSE87095	GSM2322136	B Cells	train
GSE87095	GSM2322137	B Cells	train
GSE87095	GSM2322138	B Cells	train
GSE87095	GSM2322139	B Cells	train
GSE88824	GSM2349435	Granulocytes	train
GSE88824	GSM2349444	Granulocytes	train
GSE88824	GSM2349453	Granulocytes	train
GSE88824	GSM2349462	Granulocytes	train
GSE88824	GSM2349471	Granulocytes	train
GSE88824	GSM2349479	Granulocytes	train
GSE88824	GSM2349488	Granulocytes	train
GSE88824	GSM2349497	Granulocytes	train
GSE88824	GSM2349440	Monocytes	train
GSE88824	GSM2349449	Monocytes	train
GSE88824	GSM2349458	Monocytes	train
GSE88824	GSM2349467	Monocytes	train
GSE88824	GSM2349476	Monocytes	train
GSE88824	GSM2349484	Monocytes	train
GSE88824	GSM2349493	Monocytes	train
GSE88824	GSM2349502	Monocytes	train
GSE110554	GSM2998024	B Cells	test
GSE110554	GSM2998029	B Cells	test
GSE110554	GSM2998087	B Cells	test
GSE110554	GSM2998100	B Cells	test
GSE110554	GSM2998122	B Cells	test
GSE110554	GSM2998134	B Cells	test
GSE110554	GSM2998028	Cd4 T Cells	test
GSE110554	GSM2998042	Cd4 T Cells	test
GSE110554	GSM2998048	Cd4 T Cells	test
GSE110554	GSM2998097	Cd4 T Cells	test
GSE110554	GSM2998140	Cd4 T Cells	test
GSE110554	GSM2998146	Cd4 T Cells	test
GSE110554	GSM2998032	Cd8 T Cells	test
GSE110554	GSM2998035	Cd8 T Cells	test
GSE110554	GSM2998054	Cd8 T Cells	test
GSE110554	GSM2998069	Cd8 T Cells	test
GSE110554	GSM2998075	Cd8 T Cells	test
GSE110554	GSM2998094	Cd8 T Cells	test
GSE110554	GSM2998021	Granulocytes	test
GSE110554	GSM2998023	Granulocytes	test
GSE110554	GSM2998030	Granulocytes	test
GSE110554	GSM2998057	Granulocytes	test
GSE110554	GSM2998116	Granulocytes	test
GSE110554	GSM2998143	Granulocytes	test
GSE110554	GSM2998039	Monocytes	test
GSE110554	GSM2998051	Monocytes	test
GSE110554	GSM2998060	Monocytes	test
GSE110554	GSM2998072	Monocytes	test
GSE110554	GSM2998090	Monocytes	test
GSE110554	GSM2998128	Monocytes	test
GSE110554	GSM2998022	Nk Cells	test
GSE110554	GSM2998025	Nk Cells	test
GSE110554	GSM2998027	Nk Cells	test
GSE110554	GSM2998126	Nk Cells	test
GSE110554	GSM2998131	Nk Cells	test
GSE110554	GSM2998149	Nk Cells	test
GSE68456	GSM1672169	B Cells	test	CB
GSE68456	GSM1672176	B Cells	test	CB
GSE68456	GSM1672183	B Cells	test	CB
GSE68456	GSM1672190	B Cells	test	CB
GSE68456	GSM1672196	B Cells	test	CB
GSE68456	GSM1672203	B Cells	test	CB
GSE68456	GSM1672209	B Cells	test	CB
GSE68456	GSM1672170	Cd4 T Cells	test	CB
GSE68456	GSM1672177	Cd4 T Cells	test	CB
GSE68456	GSM1672184	Cd4 T Cells	test	CB
GSE68456	GSM1672191	Cd4 T Cells	test	CB
GSE68456	GSM1672197	Cd4 T Cells	test	CB
GSE68456	GSM1672204	Cd4 T Cells	test	CB
GSE68456	GSM1672210	Cd4 T Cells	test	CB
GSE68456	GSM1672171	Cd8 T Cells	test	CB
GSE68456	GSM1672178	Cd8 T Cells	test	CB
GSE68456	GSM1672185	Cd8 T Cells	test	CB
GSE68456	GSM1672198	Cd8 T Cells	test	CB
GSE68456	GSM1672205	Cd8 T Cells	test	CB
GSE68456	GSM1672211	Cd8 T Cells	test	CB
GSE68456	GSM1672172	Granulocytes	test	CB
GSE68456	GSM1672179	Granulocytes	test	CB
GSE68456	GSM1672186	Granulocytes	test	CB
GSE68456	GSM1672192	Granulocytes	test	CB
GSE68456	GSM1672199	Granulocytes	test	CB
GSE68456	GSM1672206	Granulocytes	test	CB
GSE68456	GSM1672212	Granulocytes	test	CB
GSE68456	GSM1672155	Monocytes	test	CB
GSE68456	GSM1672158	Monocytes	test	CB
GSE68456	GSM1672161	Monocytes	test	CB
GSE68456	GSM1672164	Monocytes	test	CB
GSE68456	GSM1672167	Monocytes	test	CB
GSE68456	GSM1672173	Monocytes	test	CB
GSE68456	GSM1672180	Monocytes	test	CB
GSE68456	GSM1672187	Monocytes	test	CB
GSE68456	GSM1672193	Monocytes	test	CB
GSE68456	GSM1672200	Monocytes	test	CB
GSE68456	GSM1672207	Monocytes	test	CB
GSE68456	GSM1672213	Monocytes	test	CB
GSE68456	GSM1672174	Nk Cells	test	CB
GSE68456	GSM1672181	Nk Cells	test	CB
GSE68456	GSM1672188	Nk Cells	test	CB
GSE68456	GSM1672194	Nk Cells	test	CB
GSE68456	GSM1672201	Nk Cells	test	CB
GSE68456	GSM1672214	Nk Cells	test	CB
GSE68456	GSM1672156	NRBCs	test	CB
GSE68456	GSM1672159	NRBCs	test	CB
GSE68456	GSM1672162	NRBCs	test	CB
GSE68456	GSM1672165	NRBCs	test	CB
GSE68456	GSM1672168	NRBCs	test	CB
GSE68456	GSM1672175	NRBCs	test	CB
GSE68456	GSM1672182	NRBCs	test	CB
GSE68456	GSM1672189	NRBCs	test	CB
GSE68456	GSM1672195	NRBCs	test	CB
GSE68456	GSM1672202	NRBCs	test	CB
GSE68456	GSM1672208	NRBCs	test	CB
GSE68456	GSM1672215	NRBCs	test	CB
GSE68456	GSM1672154	T Cells	test	CB
GSE68456	GSM1672157	T Cells	test	CB
GSE68456	GSM1672160	T Cells	test	CB
GSE68456	GSM1672163	T Cells	test	CB
GSE68456	GSM1672166	T Cells	test	CB
GSE85647	GSM2280166	Monocytes	test
GSE85647	GSM2280167	Monocytes	test
GSE85647	GSM2280171	Monocytes	test
GSE85647	GSM2280172	Monocytes	test
GSE85647	GSM2280173	Monocytes	test
GSE85647	GSM2280174	Monocytes	test

## Sheet: Table S4
Table S4: Purified 12-leukocyte data for deconvolution.
gse	gsm	cell_type
GSE167998	GSM5121369	cd4nv
GSE167998	GSM5121370	cd4nv
GSE167998	GSM5121371	cd4mem
GSE167998	GSM5121372	cd4nv
GSE167998	GSM5121373	bas
GSE167998	GSM5121374	cd4mem
GSE167998	GSM5121375	cd4nv
GSE167998	GSM5121376	cd4mem
GSE167998	GSM5121377	cd4nv
GSE167998	GSM5121378	bas
GSE167998	GSM5121379	bas
GSE167998	GSM5121380	cd4mem
GSE167998	GSM5121381	bmem
GSE167998	GSM5121382	bnv
GSE167998	GSM5121383	bnv
GSE167998	GSM5121384	bmem
GSE167998	GSM5121385	bmem
GSE167998	GSM5121386	bnv
GSE167998	GSM5121387	bmem
GSE167998	GSM5121388	bnv
GSE167998	GSM5121389	bmem
GSE167998	GSM5121390	bas
GSE167998	GSM5121391	bmem
GSE167998	GSM5121392	treg
GSE167998	GSM5121393	treg
GSE167998	GSM5121394	treg
GSE167998	GSM5121395	cd8mem
GSE167998	GSM5121396	cd8mem
GSE167998	GSM5121397	cd8nv
GSE167998	GSM5121398	cd8nv
GSE167998	GSM5121399	cd8nv
GSE167998	GSM5121400	cd8mem
GSE167998	GSM5121401	cd8nv
GSE167998	GSM5121402	cd8mem
GSE167998	GSM5121403	cd8nv
GSE167998	GSM5121404	eos
GSE167998	GSM5121405	eos
GSE167998	GSM5121406	eos
GSE167998	GSM5121407	nk
GSE167998	GSM5121408	neu
GSE167998	GSM5121409	nk
GSE167998	GSM5121410	mono
GSE167998	GSM5121411	nk
GSE167998	GSM5121412	neu
GSE167998	GSM5121413	bas
GSE167998	GSM5121414	bas
GSE167998	GSM5121415	eos
GSE167998	GSM5121416	mono
GSE167998	GSM5121417	mono
GSE167998	GSM5121418	mono
GSE167998	GSM5121419	neu
GSE167998	GSM5121420	mono
GSE167998	GSM5121421	neu
GSE167998	GSM5121422	neu
GSE167998	GSM5121423	nk
GSE167998	GSM5121424	neu

## Sheet: Table S5
Table S5: Data used for the mixture leukocyte dataset 1. Legend: Series and sample accession numbers (gse, gsm) followed by true proportions of each of the cells types in the mix. The leukocyte subtypes present in these mixes are neutrophils (neu), eosinophils (eos), basophils (bas), monocytes (mono), B naive cells (bnv), B memory cells (bmem), CD4 T naive cells (cd4nv), CD4 T memory cells (cd4me…
gse	gsm	bas	bmem	bnv	cd4mem	cd4nv	cd8mem	cd8nv	eos	mono	neu	nk	treg
GSE182379	GSM5527895	0.1314	0.1326	0.0653	0.1008	0.0447	0.1095	0.0599	0.0901	0.0689	0.0302	0.0636	0.1028
GSE182379	GSM5527896	0.1154	0.086	0.0671	0.0865	0.0814	0.0913	0.0616	0.0862	0.0372	0.0863	0.0843	0.1167
GSE182379	GSM5527897	0.0875	0.1112	0.0368	0.2132	0.1016	0.1184	0.028	0.0505	0.0392	0.0357	0.0514	0.1268
GSE182379	GSM5527898	0.0853	0.072	0.1876	0.0475	0.079	0.0976	0.1475	0.0705	0.0578	0.0392	0.0735	0.0424
GSE182379	GSM5527899	0.0698	0.0522	0.0516	0.0604	0.0761	0.0829	0.0819	0.0512	0.0809	0.0828	0.2223	0.0879
GSE182379	GSM5527900	0.0942	0.1249	0.0714	0.0811	0.0507	0.049	0.0682	0.1043	0.0496	0.1574	0.0971	0.0521
GSE182379	GSM5527901	0.0229	0.0785	0.0646	0.0854	0.0955	0.0955	0.0999	0.1126	0.1328	0.0918	0.0452	0.0751
GSE182379	GSM5527902	0.0556	0.0537	0.0758	0.0623	0.0418	0.0506	0.0383	0.0797	0.1063	0.1569	0.1692	0.1097
GSE182379	GSM5527903	0.0739	0.0784	0.1117	0.1413	0.0838	0.065	0.019	0.1029	0.0638	0.1374	0.082	0.0408
GSE182379	GSM5527904	0.0507	0.075	0.0666	0.0722	0.1187	0.0939	0.1005	0.0716	0.1104	0.0991	0.0505	0.091
GSE182379	GSM5527905	0	0.0519	0.1337	0.1289	0.1233	0.1448	0.0747	0.0693	0.0732	0.0833	0.0698	0.047
GSE182379	GSM5527906	0	0.0798	0.1026	0.0269	0.0906	0.0979	0.141	0.1607	0.0899	0.1102	0.0599	0.0403

## Sheet: Table S6
Table S6: Data used for the mixture leukocyte dataset 2. Legend: Series and sample accession numbers (gse, gsm) followed by true proportions of each of the cells types in the mix. The leukocyte subtypes present in these mixes are neutrophils (neu), eosinophils (eos), basophils (bas), monocytes (mono), B naive cells (bnv), B memory cells (bmem), CD4 T naive cells (cd4nv), CD4 T memory cells (cd4me…
gse	gsm	bas	bmem	bnv	cd4mem	cd4nv	cd8mem	cd8nv	eos	mono	neu	nk	treg
GSE167998	GSM5121360	0	0.051	0.147	0	0.033	0.084	0.056	0.227	0.102	0.072	0.068	0.16
GSE167998	GSM5121358	0	0.163	0.097	0	0.184	0.065	0.093	0.129	0.022	0.075	0.047	0.125
GSE167998	GSM5121361	0	0.073	0.087	0.054	0.14	0.077	0.073	0.162	0.032	0.046	0.104	0.152
GSE167998	GSM5121359	0	0.165	0.113	0.082	0.105	0.092	0.062	0.058	0.06	0.037	0.125	0.101
GSE167998	GSM5121368	0.08	0.074	0.043	0.163	0.089	0.094	0.089	0.097	0.097	0.078	0.06	0.036
GSE167998	GSM5121363	0.132	0.036	0.124	0.114	0.148	0.039	0.073	0.086	0.053	0.067	0.028	0.1

## Sheet: Table S7
Table S7: Data used for the mixture leukocyte dataset 3. Legend: Series and sample accession numbers (gse, gsm) followed by true proportions of each of the cells types in the mix. The leukocyte subtypes present in these mixes are CD4 T cells (cd4t), CD8 T cells (cd8t), granulocytes (gran), monocytes (mono), B cell and natural killer cells are merged into a single group (nont_b_and_nk)
gse	gsm	cd4t	cd8t	gran	mono	nont_b_and_nk
GSE110530	GSM2995284	0.1024	0.1009	0.632	0.0815	0.0679
GSE110530	GSM2995285	0.1428	0.1214	0.567	0.0577	0.1003
GSE110530	GSM2995286	0.098	0.0849	0.675	0.057	0.0632
GSE110530	GSM2995287	0.1543	0.1581	0.473	0.0668	0.1166
GSE110530	GSM2995289	0.1269	0.1418	0.544	0.0527	0.1078
